# Supplementary material for: Celastrol Inhibits Canine Mammary Tumor Cells by Inducing Apoptosis via the Caspase Pathway
Source: Front Vet Sci. 2022 Feb 4;8:801407. doi: 10.3389/fvets.2021.801407 (PMC8854749; doi:10.3389/fvets.2021.801407)
Supplement: Supplementary file 1 [file Data_Sheet_1.ZIP]

Archive with 4 entries (3 files):
- qPCR raw data/test 1.xls
- qPCR raw data/test 2.xlsx
- qPCR raw data/test 3.xlsx
- qPCR raw data/
