# Supplementary material for: Celastrol Inhibits Canine Mammary Tumor Cells by Inducing Apoptosis via the Caspase Pathway
Source: Front Vet Sci. 2022 Feb 4;8:801407. doi: 10.3389/fvets.2021.801407 (PMC8854749; doi:10.3389/fvets.2021.801407)
Supplement: Supplementary file 1 [file Data_Sheet_1.ZIP › qPCR raw data/test 1.xls]

## Sheet: Result data 
2	3	4	5	6	7	8	9	10	11	12	13	14	15	16	17	18	19
Result data
well		mark	sample name	target name	type	dye	Ct	Ct average	Ct SD	ΔCt average	ΔCt SE	ΔΔCt	RQ	RQ Min	RQ Max	Tm1	Tm2
A1	false	ok	CMT-7364 control	caspase-3	UNK	SYBR	22.66	22.33	0.47	0.93	0.38	0.00	1	0.32000000000000001	3.1000000000000001
A2	false	ok	CMT-7364 control	caspase-3	UNK	SYBR	22.00	22.33	0.47	0.93	0.38	0.00	1	0.32000000000000001	3.1000000000000001
A3	false	ok	CMT-7364 control	caspase-9	UNK	SYBR	22.91	23.04	0.18	1.64	0.23	0.00	1	0.51000000000000001	1.96
A4	false	ok	CMT-7364 control	caspase-9	UNK	SYBR	23.17	23.04	0.18	1.64	0.23	0.00	1	0.51000000000000001	1.96
A5	false	ok	CMT-7364 control	p-21	UNK	SYBR	25.64	25.20	0.62	3.80	0.48	0.00	1	0.23999999999999999	4.1600000000000001
A6	false	ok	CMT-7364 control	p-21	UNK	SYBR	24.76	25.20	0.62	3.80	0.48	0.00	1	0.23999999999999999	4.1600000000000001
A7	false	ok	CMT-7364 control	p-27	UNK	SYBR	23.06	23.11	0.07	1.70	0.19	0.00	1	0.56999999999999995	1.77
A8	false	ok	CMT-7364 control	p-27	UNK	SYBR	23.15	23.11	0.07	1.70	0.19	0.00	1	0.56999999999999995	1.77
B1	false	ok	CMT-7364 0.9 μM celastrol	caspase-3	UNK	SYBR	23.36	23.17	0.27	2.88	0.22	1.95	0.26000000000000001	0.13	0.5
B2	false	ok	CMT-7364 0.9 μM celastrol	caspase-3	UNK	SYBR	22.98	23.17	0.27	2.88	0.22	1.95	0.26000000000000001	0.13	0.5
B3	false	ok	CMT-7364 0.9 μM celastrol	caspase-9	UNK	SYBR	23.63	23.71	0.10	3.42	0.13	1.77	0.28999999999999998	0.20000000000000001	0.42999999999999999	86.0
B4	false	ok	CMT-7364 0.9 μM celastrol	caspase-9	UNK	SYBR	23.78	23.71	0.10	3.42	0.13	1.77	0.28999999999999998	0.20000000000000001	0.42999999999999999	86.2
B5	false	ok	CMT-7364 0.9 μM celastrol	p-21	UNK	SYBR	25.19	25.00	0.27	4.71	0.22	0.91	0.53000000000000003	0.28000000000000003	1.02	85.3
B6	false	ok	CMT-7364 0.9 μM celastrol	p-21	UNK	SYBR	24.81	25.00	0.27	4.71	0.22	0.91	0.53000000000000003	0.28000000000000003	1.02	85.1
B7	false	ok	CMT-7364 0.9 μM celastrol	p-27	UNK	SYBR	24.34	24.36	0.03	4.07	0.11	2.37	0.19	0.14000000000000001	0.27000000000000002	89.8
B8	false	ok	CMT-7364 0.9 μM celastrol	p-27	UNK	SYBR	24.39	24.36	0.03	4.07	0.11	2.37	0.19	0.14000000000000001	0.27000000000000002	90.1
C1	false	ok	CIPp control	caspase-3	UNK	SYBR	22.19	22.88	0.97	2.05	0.73	1.12	0.46000000000000002	0.050000000000000003	4.1100000000000003
C2	false	ok	CIPp control	caspase-3	UNK	SYBR	23.56	22.88	0.97	2.05	0.73	1.12	0.46000000000000002	0.050000000000000003	4.1100000000000003
C3	false	ok	CIPp control	caspase-9	UNK	SYBR	24.00	23.74	0.36	2.92	0.37	1.28	0.40999999999999998	0.14000000000000001	1.26
C4	false	ok	CIPp control	caspase-9	UNK	SYBR	23.49	23.74	0.36	2.92	0.37	1.28	0.40999999999999998	0.14000000000000001	1.26
C5	false	ok	CIPp control	p-21	UNK	SYBR	25.94	25.66	0.40	4.83	0.39	1.04	0.48999999999999999	0.14999999999999999	1.5600000000000001	85.1
C6	false	ok	CIPp control	p-21	UNK	SYBR	25.38	25.66	0.40	4.83	0.39	1.04	0.48999999999999999	0.14999999999999999	1.5600000000000001	85.1
C7	false	ok	CIPp control	p-27	UNK	SYBR	23.00	23.29	0.41	2.47	0.40	0.76	0.58999999999999997	0.17999999999999999	1.9399999999999999
C8	false	ok	CIPp control	p-27	UNK	SYBR	23.58	23.29	0.41	2.47	0.40	0.76	0.58999999999999997	0.17999999999999999	1.9399999999999999
D1	false	ok	CIPp 0.9 μM celastrol	caspase-3	UNK	SYBR	26.57	25.93	0.90	2.17	0.81	1.24	0.41999999999999998	0.040000000000000001	4.7699999999999996
D2	false	ok	CIPp 0.9 μM celastrol	caspase-3	UNK	SYBR	25.29	25.93	0.90	2.17	0.81	1.24	0.41999999999999998	0.040000000000000001	4.7699999999999996
D3	false	ok	CIPp 0.9 μM celastrol	caspase-9	UNK	SYBR	26.97	26.60	0.53	2.83	0.62	1.19	0.44	0.070000000000000007	2.8199999999999998	85.9
D4	false	ok	CIPp 0.9 μM celastrol	caspase-9	UNK	SYBR	26.22	26.60	0.53	2.83	0.62	1.19	0.44	0.070000000000000007	2.8199999999999998
D5	false	ok	CIPp 0.9 μM celastrol	p-21	UNK	SYBR	24.36	29.45	1.29	5.68	1.04	1.88	0.27000000000000002	0.01	6.0099999999999998
D6	false	ok	CIPp 0.9 μM celastrol	p-21	UNK	SYBR	24.53	29.45	1.29	5.68	1.04	1.88	0.27000000000000002	0.01	6.0099999999999998
D7	false	ok	CIPp 0.9 μM celastrol	p-27	UNK	SYBR	25.50	25.53	0.75	4.27	0.73	2.56	0.17000000000000001	0.02	1.49
D8	false	ok	CIPp 0.9 μM celastrol	p-27	UNK	SYBR	25.56	25.53	0.75	4.27	0.73	2.56	0.17000000000000001	0.02	1.49	90.2
E1	false	ok	CMT-7364 control	β-actin	UNK	SYBR	21.22	21.40	0.26							81.6
E2	false	ok	CMT-7364 control	β-actin	UNK	SYBR	21.59	21.40	0.26							81.6
E3	false	ok	CMT-7364 0.9 μM celastrol	β-actin	UNK	SYBR	23.40	23.29	0.16							81.8
E4	false	ok	CMT-7364 0.9 μM celastrol	β-actin	UNK	SYBR	23.18	25.33	0.16							81.9
E5	false	ok	CIPp control	β-actin	UNK	SYBR	20.55	20.83	0.38							82.0
E6	false	ok	CIPp control	β-actin	UNK	SYBR	21.10	20.83	0.38							81.9
E7	false	ok	CIPp 0.9 μM celastrol	β-actin	UNK	SYBR	25.27	25.42	0.71							81.9
E8	false	ok	CIPp 0.9 μM celastrol	β-actin	UNK	SYBR	25.56	25.42	0.71
