# Supplementary material for: Celastrol Inhibits Canine Mammary Tumor Cells by Inducing Apoptosis via the Caspase Pathway
Source: Front Vet Sci. 2022 Feb 4;8:801407. doi: 10.3389/fvets.2021.801407 (PMC8854749; doi:10.3389/fvets.2021.801407)
Supplement: Supplementary file 1 [file Data_Sheet_1.ZIP › qPCR raw data/test 2.xlsx]

## Sheet: Result data
2	3	4	5	6	7	8	9	10	11	12	13	14	15	16	17	18	19
Result data
well		mark	sample name	target name	type	dye	Ct	Ct average	Ct SD	ΔCt average	ΔCt SE	ΔΔCt	RQ	RQ Min	RQ Max	Tm1	Tm2
A1	false	!	CMT-7364 control	caspase-3	UNK	SYBR	23.10	25.15	2.89
A2	false	ok	CMT-7364 control	caspase-3	UNK	SYBR	27.19	25.15	2.89
A3	false	ok	CMT-7364 control	caspase-9	UNK	SYBR	22.28	22.14	0.21	-3.01	2.05	-4.68	25.609999999999999	0.059999999999999998	11617.75	85.7
A4	false	ok	CMT-7364 control	caspase-9	UNK	SYBR	21.99	22.14	0.21	-3.01	2.05	-4.68	25.609999999999999	0.059999999999999998	11617.75	85.7
A5	false	ok	CMT-7364 control	p-21	UNK	SYBR	25.21	24.11	1.56	-1.04	2.32	-5.67	51.049999999999997	0.050000000000000003	52359.720000000001	83.9	85.3
A6	false	ok	CMT-7364 control	p-21	UNK	SYBR	23.00	24.11	1.56	-1.04	2.32	-5.67	51.049999999999997	0.050000000000000003	52359.720000000001	84.7
A7	false	ok	CMT-7364 control	p-27	UNK	SYBR	22.63	22.46	0.14	3.31	3.78	-0.56	1.47	0	114738.89	90.3
A8	false	ok	CMT-7364 control	p-27	UNK	SYBR	22.29	22.46	0.14	3.31	3.78	-0.56	1.47	0	114738.89	90.1
B1	false	ok	CMT-7364 0.9 μM celastrol	caspase-3	UNK	SYBR	0.00
B2	false	ok	CMT-7364 0.9 μM celastrol	caspase-3	UNK	SYBR	26.54	26.54	0.00
B3	false	ok	CMT-7364 0.9 μM celastrol	caspase-9	UNK	SYBR	23.31	23.21	0.14	1.67	0.10	0.00	1	0.40999999999999998	2.4399999999999999
B4	false	ok	CMT-7364 0.9 μM celastrol	caspase-9	UNK	SYBR	23.11	23.21	0.14	1.67	0.10	0.00	1	0.40999999999999998	2.4399999999999999
B5	false	!	CMT-7364 0.9 μM celastrol	p-21	UNK	SYBR	25.30	25.17	0.18	4.63	0.13	0.00	1	0.32000000000000001	3.0800000000000001
B6	false	ok	CMT-7364 0.9 μM celastrol	p-21	UNK	SYBR	25.05	25.17	0.18	4.63	0.13	0.00	1	0.32000000000000001	3.0800000000000001
B7	false	ok	CMT-7364 0.9 μM celastrol	p-27	UNK	SYBR	24.41	24.41	0.00	3.87	0.00	0.00	1	0.96999999999999997	1.03
B8	false	ok	CMT-7364 0.9 μM celastrol	p-27	UNK	SYBR	24.41	24.41	0.00	3.87	0.00	0.00	1	0.96999999999999997	1.03
C1	false	!	CIPp control	caspase-3	UNK	SYBR	27.62	27.81	0.21
C2	false	ok	CIPp control	caspase-3	UNK	SYBR	28.00	27.81	0.21
C3	false	ok	CIPp control	caspase-9	UNK	SYBR	26.79	27.19	0.56	-5.62	1.75	-7.29	156.08000000000001	0.83999999999999997	29159.25	85.6
C4	false	ok	CIPp control	caspase-9	UNK	SYBR	27.59	27.19	0.56	-5.62	1.75	-7.29	156.08000000000001	0.83999999999999997	29159.25
C5	false	!	CIPp control	p-21	UNK	SYBR	29.03	29.15	0.16	-2.66	1.71	-7.29	156.97	0.94999999999999996	25859.299999999999
C6	false	ok	CIPp control	p-21	UNK	SYBR	29.26	29.15	0.16	-2.66	1.71	-7.29	156.97	0.94999999999999996	25859.299999999999
C7	false	ok	CIPp control	p-27	UNK	SYBR	29.45	29.33	0.17	-3.48	1.71	-7.35	162.87	0.98999999999999999	26872.099999999999
C8	false	ok	CIPp control	p-27	UNK	SYBR	29.21	29.33	0.17	-3.48	1.71	-7.35	162.87	0.98999999999999999	26872.099999999999
D1	false	ok	CIPp 0.9 μM celastrol	caspase-3	UNK	SYBR	0.00
D2	false	ok	CIPp 0.9 μM celastrol	caspase-3	UNK	SYBR	24.12	24.12	0.00
D3	false	ok	CIPp 0.9 μM celastrol	caspase-9	UNK	SYBR	22.59	22.70	0.14	-1.42	0.10	-3.09	8.4900000000000002	3.5	20.620000000000001	85.6
D4	false	ok	CIPp 0.9 μM celastrol	caspase-9	UNK	SYBR	22.80	22.70	0.14	-1.42	0.10	-3.09	8.4900000000000002	3.5	20.620000000000001
D5	false	ok	CIPp 0.9 μM celastrol	p-21	UNK	SYBR	25.17	25.14	0.04	1.03	0.03	-3.60	12.17	9.6899999999999995	15.27	83.9	85.1
D6	false	ok	CIPp 0.9 μM celastrol	p-21	UNK	SYBR	25.12	25.14	0.04	1.03	0.03	-3.60	12.17	9.6899999999999995	15.27	85.0
D7	false	ok	CIPp 0.9 μM celastrol	p-27	UNK	SYBR	24.36	24.35	0.02	0.23	0.02	-3.64	12.460000000000001	10.91	14.23
D8	false	ok	CIPp 0.9 μM celastrol	p-27	UNK	SYBR	24.33	24.35	0.02	0.23	0.02	-3.64	12.460000000000001	10.91	14.23
E1	false	ok	CMT-7364 control	β-actin	UNK	SYBR	19.47	19.33	0.21	-5.82	2.05	-7.07	134.16	0.29999999999999999	60857	81.8
E2	false	ok	CMT-7364 control	β-actin	UNK	SYBR	19.18	19.33	0.21	-5.82	2.05	-7.07	134.16	0.29999999999999999	60857	81.9
E3	false	ok	CMT-7364 0.9 μM celastrol	β-actin	UNK	SYBR	21.18	21.79	0.86	1.25	0.61	0.00	1	0	210.16999999999999	81.7
E4	false	ok	CMT-7364 0.9 μM celastrol	β-actin	UNK	SYBR	22.39	21.79	0.86	1.25	0.61	0.00	1	0	210.16999999999999
E5	false	ok	CIPp control	β-actin	UNK	SYBR	23.22	23.37	0.21	-8.44	1.71	-9.69	826.59000000000003	4.9800000000000004	137220.97	81.6
E6	false	ok	CIPp control	β-actin	UNK	SYBR	23.51	23.37	0.21	-8.44	1.71	-9.69	826.59000000000003	4.9800000000000004	137220.97	81.8
E7	false	ok	CIPp 0.9 μM celastrol	β-actin	UNK	SYBR	20.63	20.54	0.13	-3.57	0.09	-4.82	28.260000000000002	12.550000000000001	63.609999999999999	81.8
E8	false	ok	CIPp 0.9 μM celastrol	β-actin	UNK	SYBR	20.45	20.54	0.13	-3.57	0.09	-4.82	28.260000000000002	12.550000000000001	63.609999999999999	81.7
