# Supplementary material for: Celastrol Inhibits Canine Mammary Tumor Cells by Inducing Apoptosis via the Caspase Pathway
Source: Front Vet Sci. 2022 Feb 4;8:801407. doi: 10.3389/fvets.2021.801407 (PMC8854749; doi:10.3389/fvets.2021.801407)
Supplement: Supplementary file 1 [file Data_Sheet_1.ZIP › qPCR raw data/test 3.xlsx]

## Sheet: Result data 
2	3	4	5	6	7	8	9	10	11	12	13	14	15	16	17	18	19
Result data
well		mark	sample name	target name	type	dye	Ct	Ct average	Ct SD	ΔCt average	ΔCt SE	ΔΔCt	RQ	RQ Min	RQ Max	Tm1	Tm2
A1	false	ok	CMT-7364 control	caspase-3	UNK	SYBR	22.52	22.48	0.05
A2	false	ok	CMT-7364 control	caspase-3	UNK	SYBR	22.44	22.48	0.05
A3	false	ok	CMT-7364 control	caspase-9	UNK	SYBR	22.72	22.35	0.52	-0.13	0.37	-0.31	1.24	0.40999999999999998	3.75	86.1
A4	false	ok	CMT-7364 control	caspase-9	UNK	SYBR	21.98	22.35	0.52	-0.13	0.37	-0.31	1.24	0.40999999999999998	3.75
A5	false	ok	CMT-7364 control	p-21	UNK	SYBR	24.36	23.89	0.65	1.41	0.46	-4.01	16.149999999999999	4.04	64.510000000000005	85.5
A6	false	ok	CMT-7364 control	p-21	UNK	SYBR	23.43	23.89	0.65	1.41	0.46	-4.01	16.149999999999999	4.04	64.510000000000005	85.4
A7	false	ok	CMT-7364 control	p-27	UNK	SYBR	25.06	25.22	0.22	2.74	0.16	0.64	0.64000000000000001	0.39000000000000001	1.04
A8	false	ok	CMT-7364 control	p-27	UNK	SYBR	25.37	25.22	0.22	2.74	0.16	0.64	0.64000000000000001	0.39000000000000001	1.04
B1	false	ok	CMT-7364 0.9 μM celastrol	caspase-3	UNK	SYBR	22.85	22.53	0.41
B2	false	ok	CMT-7364 0.9 μM celastrol	caspase-3	UNK	SYBR	22.21	22.53	0.41
B3	false	ok	CMT-7364 0.9 μM celastrol	caspase-9	UNK	SYBR	22.04	22.29	0.35	0.18	0.27	0.00	1	0.45000000000000001	2.21
B4	false	ok	CMT-7364 0.9 μM celastrol	caspase-9	UNK	SYBR	22.53	22.29	0.35	0.18	0.27	0.00	1	0.45000000000000001	2.21
B5	false	ok	CMT-7364 0.9 μM celastrol	p-21	UNK	SYBR	23.67	23.53	0.25	2.08	014	0.00	1	0	230904.92000000001
B6	false	ok	CMT-7364 0.9 μM celastrol	p-21	UNK	SYBR	23.39	23.53	0.25	2.08	0.14	0.00	1	0	230904.92000000001
B7	false	ok	CMT-7364 0.9 μM celastrol	p-27	UNK	SYBR	25.00	25.20	0.28	2.10	0.23	0.00	1	0.51000000000000001	1.96
B8	false	ok	CMT-7364 0.9 μM celastrol	p-27	UNK	SYBR	25.40	25.20	0.28	2.10	0.23	0.00	1	0.51000000000000001	1.96
C1	false	ok	CIPp control	caspase-3	UNK	SYBR	22.84	22.68	0.22
C2	false	ok	CIPp control	caspase-3	UNK	SYBR	22.52	22.68	0.22
C3	false	ok	CIPp control	caspase-9	UNK	SYBR	22.13	22.07	0.09	-1.61	0.17	-1.80	3.4700000000000002	2.1099999999999999	5.7300000000000004
C4	false	ok	CIPp control	caspase-9	UNK	SYBR	22.00	22.07	0.09	-1.61	0.17	-1.80	3.4700000000000002	2.1099999999999999	5.7300000000000004
C5	false	ok	CIPp control	p-21	UNK	SYBR	22.18	22.32	0.19	0.64	0.21	-4.79	27.66	14.960000000000001	51.149999999999999
C6	false	ok	CIPp control	p-21	UNK	SYBR	22.46	22.32	0.19	0.64	0.21	-4.79	27.66	14.960000000000001	51.149999999999999
C7	false	ok	CIPp control	p-27	UNK	SYBR	22.71	23.05	0.93	0.37	0.68	-1.73	3.3100000000000001	0.44	24.989999999999998
C8	false	ok	CIPp control	p-27	UNK	SYBR	23.39	23.05	0.93	0.37	0.68	-1.73	3.3100000000000001	0.44	24.989999999999998
D1	false	ok	CIPp 0.9 μM celastrol	caspase-3	UNK	SYBR	22.43	23.25	0.24
D2	false	ok	CIPp 0.9 μM celastrol	caspase-3	UNK	SYBR	23.08	23.25	0.24
D3	false	ok	CIPp 0.9 μM celastrol	caspase-9	UNK	SYBR	23.01	23.05	0.05	-0.21	0.17	-0.39	1.3100000000000001	0.78000000000000003	2.2000000000000002
D4	false	ok	CIPp 0.9 μM celastrol	caspase-9	UNK	SYBR	23.08	23.05	0.05	-0.21	0.17	-0.39	1.3100000000000001	0.78000000000000003	2.2000000000000002
D5	false	ok	CIPp 0.9 μM celastrol	p-21	UNK	SYBR	24.85	24.22	0.89	0.97	0.65	-4.46	22.02	3.1299999999999999	155.13
D6	false	ok	CIPp 0.9 μM celastrol	p-21	UNK	SYBR	23.59	24.22	0.89	0.97	0.65	-4.46	22.02	3.1299999999999999	155.13
D7	false	ok	CIPp 0.9 μM celastrol	p-27	UNK	SYBR	24.00	23.99	0.01	0.74	0.17	-1.36	2.5600000000000001	1.54	4.2599999999999998
D8	false	ok	CIPp 0.9 μM celastrol	p-27	UNK	SYBR	23.99	23.99	0.01	0.74	0.17	-1.36	2.5600000000000001	1.54	4.2599999999999998
E1	false	ok	CMT-7364 control	β-actin	UNK	SYBR	20.00	20.02	0.03	-2.46	0.04	-1.56	2.9399999999999999	2.5800000000000001	3.3500000000000001	82.1
E2	false	ok	CMT-7364 control	β-actin	UNK	SYBR	20.04	20.02	0.03	-2.46	0.04	-1.56	2.9399999999999999	2.5800000000000001	3.3500000000000001	82.2
E3	false	ok	CMT-7364 0.9 μM celastrol	β-actin	UNK	SYBR	21.38	21.20	0.25	-0.90	0.21	0.00	1	0.54000000000000004	1.8400000000000001	82.2
E4	false	ok	CMT-7364 0.9 μM celastrol	β-actin	UNK	SYBR	21.03	21.20	0.25	-0.90	0.21	0.00	1	0.54000000000000004	1.8400000000000001	82.1
E5	false	ok	CIPp control	β-actin	UNK	SYBR	21.33	21.19	0.19	-6.49	0.21	-5.59	48.109999999999999	26.07	88.760000000000005	82.2
E6	false	ok	CIPp control	β-actin	UNK	SYBR	21.06	21.19	0.19	-6.49	0.21	-5.59	48.109999999999999	26.07	88.760000000000005	82.1
E7	false	ok	CIPp 0.9 μM celastrol	β-actin	UNK	SYBR	24.06	24.16	0.14	0.90	0.20	1.80	0.28999999999999998	0.16	0.51000000000000001	82.0
E8	false	ok	CIPp 0.9 μM celastrol	β-actin	UNK	SYBR	24.25	24.16	0.14	0.90	0.20	1.80	0.28999999999999998	0.16	0.51000000000000001	82.1
